# Supplementary material for: DNA Double-Strand Break Repair Inhibitors: YU238259, A12B4C3 and DDRI-18 Overcome the Cisplatin Resistance in Human Ovarian Cancer Cells, but Not under Hypoxia Conditions
Source: Curr Issues Mol Biol. 2023 Sep 28;45(10):7915–32. doi: 10.3390/cimb45100500 (PMC10605129; doi:10.3390/cimb45100500)
Supplement: Supplementary file 1 [file cimb-45-00500-s001.zip]

Archive with 1 entries (1 files):
- cimb-2639102-supplementary.pdf
